# Supplementary material for: Adenosine Methylation Level of miR-125a-5p Promotes Anti-PD-1 Therapy Escape through the Regulation of IGSF11/VSIG3 Expression
Source: Cancers (Basel). 2023 Jun 14;15(12):3188. doi: 10.3390/cancers15123188 (PMC10296663; doi:10.3390/cancers15123188)
Supplement: Supplementary file 1 [file cancers-15-03188-s001.zip]

Archive with 1 entries (1 files):
- cancers-2355547-supplementary.pdf
